# Supplementary material for: Prospective Analysis of Perioperative Stress Response in Living Donor Liver Transplantation for Hepatitis B-Related Liver Disease
Source: J Clin Med. 2025 Dec 18;14(24):8970. doi: 10.3390/jcm14248970 (PMC12733402; doi:10.3390/jcm14248970)
Supplement: Supplementary file 1 [file jcm-14-08970-s001.zip]

Archive with 1 entries (1 files):
- jcm-3986158-supplementary.pdf
